# Supplementary material for: Convolutional neural networks approach for multimodal biometric identification system using the fusion of fingerprint, finger-vein and face images
Source: PeerJ Comput Sci. 2020 Jan 6;6:e248. doi: 10.7717/peerj-cs.248 (PMC7924518; doi:10.7717/peerj-cs.248)
Supplement: Supplemental Information 1 [file peerj-cs-06-248-s001.py]

# coding: utf-8

# In[2]:


import numpy as np
import matplotlib.pyplot as plt
import os
import cv2
from tqdm import tqdm
DATADIR = "../TrainingFaceCNN/"
CATEGORIES=[]   
for i in range (1,81):
    CATEGORIES.append(str(i))
for category in CATEGORIES:  
    path = os.path.join(DATADIR,category)  # create path 
    for img in os.listdir(path):  # iterate over each image 
        img_array = cv2.imread(os.path.join(path,img) ,cv2.IMREAD_GRAYSCALE)  # convert to array
        plt.imshow(img_array, cmap='gray')  # graph it
        plt.show()  # display!

        break  # we just want one for now so break
    break  #...and one more!
print(CATEGORIES)


# In[3]:


#IMG_SIZE = 128
IMG_SIZE = 90
new_array = cv2.resize(img_array, (IMG_SIZE, IMG_SIZE))
plt.imshow(new_array, cmap='gray')
plt.show()


# In[4]:


training_data = []

def create_training_data():
    for category in CATEGORIES:  # 

        path = os.path.join(DATADIR,category)  # create path 
        class_num = CATEGORIES.index(category)  # get the classification  

        for img in tqdm(os.listdir(path)):  # iterate over each image 
            try:
                img_array = cv2.imread(os.path.join(path,img),cv2.IMREAD_GRAYSCALE)  # convert to array
                new_array = cv2.resize(img_array, (IMG_SIZE, IMG_SIZE))  # resize to normalize data size
                training_data.append([new_array, class_num])  # add this to our training_data
            except Exception as e:  # in the interest in keeping the output clean...
                pass
            except OSError as e:
                print("OSErrroBad img most likely", e, os.path.join(path,img))
            except Exception as e:
               print("general exception", e, os.path.join(path,img))

create_training_data()


# In[5]:


print(len(training_data))


# In[6]:


import random
random.shuffle(training_data)
for sample in training_data[:10]:
    print(sample[1])


# In[7]:


X = []
y = []
for features,label in training_data:
    X.append(features)
    y.append(label)
    #print(X[0].reshape(-1, IMG_SIZE, IMG_SIZE, 1))

X = np.array(X).reshape(-1, IMG_SIZE, IMG_SIZE, 1)


# In[40]:


import pickle

pickle_out = open("XFaceCNND33.pickle","wb")
pickle.dump(X, pickle_out)
pickle_out.close()

pickle_out = open("yFaceCNND33.pickle","wb")
pickle.dump(y, pickle_out)
pickle_out.close()
pickle_in = open("XFaceCNND33.pickle","rb")
X = pickle.load(pickle_in)

pickle_in = open("yFaceCNND33.pickle","rb")
y = pickle.load(pickle_in)
