# Supplementary material for: Convolutional neural networks approach for multimodal biometric identification system using the fusion of fingerprint, finger-vein and face images
Source: PeerJ Comput Sci. 2020 Jan 6;6:e248. doi: 10.7717/peerj-cs.248 (PMC7924518; doi:10.7717/peerj-cs.248)
Supplement: Supplemental Information 9 [file peerj-cs-06-248-s009.py]

# coding: utf-8

# In[1]:


import tensorflow as tf
import pandas as pd
from tensorflow.python.keras.models import Sequential, model_from_json, load_model
from tensorflow.python.keras.layers import Dense, Dropout, Activation, Flatten, BatchNormalization
from tensorflow.python.keras.layers import Conv2D, MaxPooling2D
from tensorflow.python.keras.callbacks import TensorBoard
#from keras.layers.normalization import BatchNormalization
import pickle
import time
import numpy as np
import matplotlib.pyplot as plt
from sklearn.cross_validation import train_test_split
from  sklearn.metrics import precision_recall_fscore_support
import os,cv2
from tensorflow.python.keras import backend as K


# In[2]:


NAME = "XFingerVeinOrigiD1-64x128x256x3-{}".format(int(time.time()))

pickle_in = open("PrecessingSaveModel/XFingerVeinCroppedD1.pickle","rb")
X = pickle.load(pickle_in)

pickle_in = open("PrecessingSaveModel/yFingerVeinCroppedD1.pickle","rb")
y = pickle.load(pickle_in)

X = X/255.0

model = Sequential()

model.add(Conv2D(64, (3, 3), input_shape=X.shape[1:]))

model.add(Activation('relu'))
model.add(MaxPooling2D(pool_size=(2, 2)))

model.add(Conv2D(128, (3, 3)))

model.add(Activation('relu'))
model.add(MaxPooling2D(pool_size=(2, 2)))

model.add(Conv2D(256, (3, 3)))

model.add(Activation('relu'))
model.add(MaxPooling2D(pool_size=(2, 2)))

model.add(Flatten()) 


model.add(Dense(80))

model.add(Activation('softmax'))


model.compile(loss='sparse_categorical_crossentropy',
                          optimizer='adam',
                          metrics=['accuracy'],
                          )
X_train, X_test, y_train, y_test = train_test_split(X, y, test_size=0.2, random_state=2)
Model_log=model.fit(X_train, y_train,batch_size=32,epochs=6,validation_data=(X_test, y_test))
model.summary()
model.get_config()
model.layers[0].get_config()
model.layers[0].input_shape
model.layers[0].output_shape
model.layers[0].get_weights()
np.shape(model.layers[0].get_weights()[0])
model.layers[0].trainable


# In[48]:


score = model.evaluate(X_test, y_test, verbose=0)
print('Test Loss:', score[0])
print('Test accuracy:', score[1])
from sklearn.metrics import classification_report,confusion_matrix
import itertools
target_names=[]   
for i in range (1,81):
    target_names.append(str(i))
Y_pred = model.predict(X_test)
print(Y_pred)
y_pred = np.argmax(Y_pred, axis=1)
print(y_pred)

print(classification_report(np.array(y_test), y_pred,target_names=target_names))

print(confusion_matrix(np.array(y_test), y_pred))


# In[3]:


NFile="OrigiD1-64x128x256"
def pandas_classification_report(y_true, y_pred):
    metrics_summary = precision_recall_fscore_support(
            y_true=y_true, 
            y_pred=y_pred)

    avg = list(precision_recall_fscore_support(
            y_true=y_true, 
            y_pred=y_pred,
            average='weighted'))

    metrics_sum_index = ['precision', 'recall', 'f1-score', 'support']
    class_report_df = pd.DataFrame(
        list(metrics_summary),
        index=metrics_sum_index)

    support = class_report_df.loc['support']
    total = support.sum() 
    avg[-1] = total

    class_report_df['avg / total'] = avg

    return class_report_df.T
df_class_report = pandas_classification_report(np.array(y_test), y_pred)
df_class_report.to_csv(NFile+'.csv',  sep=',')
model_json = model.to_json()
with open(NFile+".json", "w") as json_file:
    json_file.write(model_json)
# serialize weights to HDF5
model.save_weights(NFile+".h5")
print("Saved model to disk")


# In[16]:


import os
# plotting the metrics
fig = plt.figure()
plt.subplot(2,1,1)
plt.plot(Model_log.history['acc'])
plt.plot(Model_log.history['val_acc'])
plt.title('model accuracy')
plt.ylabel('accuracy')
plt.xlabel('epoch')
plt.legend(['train', 'test'], loc='lower right')
plt.subplot(2,1,2)
plt.plot(Model_log.history['loss'])
plt.plot(Model_log.history['val_loss'])
plt.title('model loss')
plt.ylabel('loss')
plt.xlabel('epoch')
plt.legend(['train', 'test'], loc='upper right')
plt.tight_layout()
fig


# In[24]:


#************************************#
# load json and create model
DB="D4"
json_file = open('SaveModel+Weights/32x64x128/Dhe'+DB+'-32x64x128.json', 'r')
loaded_model_json = json_file.read()
json_file.close()
loaded_model = model_from_json(loaded_model_json)
#load weights into new model
loaded_model.load_weights("SaveModel+Weights/32x64x128/Dhe"+DB+"-32x64x128.h5")
print("Loaded model from disk")
loaded_model.compile(loss='sparse_categorical_crossentropy',optimizer='adam',metrics=['accuracy'],                    )
pickle_in = open("PrecessingSaveModel/XFingerVeinDhe"+DB+".pickle","rb")
X = pickle.load(pickle_in)
pickle_in = open("PrecessingSaveModel/yFingerVeinDhe"+DB+".pickle","rb")
y = pickle.load(pickle_in)
X = X/255.0
X_train, X_test, y_train, y_test = train_test_split(X, y, test_size=0.2, random_state=2)
scoreTrain = loaded_model.evaluate(X_train, y_train, verbose=0)
scoreTest = loaded_model.evaluate(X_test, y_test, verbose=0)
#print('Test Loss:', score[0])
#print('Test accuracy:', score1[1])
print("$$$$$$$$$$$$$$$$$Train$$$$$$$$$$$$$$$$$")
print("%s: %.2f%%" % (loaded_model.metrics_names[1], scoreTrain[1]*100))
print("%s: %.2f%%" % (loaded_model.metrics_names[0], scoreTrain[0]*100))
print("$$$$$$$$$$$$$$$$$Test$$$$$$$$$$$$$$$$$")
print("%s: %.2f%%" % (loaded_model.metrics_names[1], scoreTest[1]*100))
print("%s: %.2f%%" % (loaded_model.metrics_names[0], scoreTest[0]*100))


# In[25]:


nsamples, nx, ny,nz = X_train.shape
print(nsamples)
X_train = X_train.reshape((nsamples,nx*ny))
print(X_train.shape)
nsamples1, nx1, ny1,nz1 = X_test.shape
print(nsamples1)
X_test = X_test.reshape((nsamples1,nx1*ny1))
print(X_test.shape)


# In[30]:


NFile="DheD4-32x64x128"
from sklearn.metrics import accuracy_score, log_loss
from sklearn.neighbors import KNeighborsClassifier
from sklearn.svm import SVC, LinearSVC, NuSVC
from sklearn.tree import DecisionTreeClassifier
from sklearn.ensemble import RandomForestClassifier, AdaBoostClassifier, GradientBoostingClassifier
from sklearn.naive_bayes import GaussianNB
from sklearn.discriminant_analysis import LinearDiscriminantAnalysis
from sklearn.discriminant_analysis import QuadraticDiscriminantAnalysis
from sklearn.linear_model import LogisticRegression

def pandas_classification_report(y_true, y_pred):
    metrics_summary = precision_recall_fscore_support(
            y_true=y_true, 
            y_pred=y_pred)
    avg = list(precision_recall_fscore_support(
            y_true=y_true, 
            y_pred=y_pred,
            average='weighted'))
    metrics_sum_index = ['precision', 'recall', 'f1-score', 'support']
    class_report_df = pd.DataFrame(
        list(metrics_summary),
        index=metrics_sum_index)
    support = class_report_df.loc['support']
    total = support.sum() 
    avg[-1] = total
    class_report_df['avg / total'] = avg
    return class_report_df.T
classifiers = [
    NeighborsClassifier(80)]
    SVC(kernel='linear',probability=True)]
    NuSVC(probability=True),
    DecisionTreeClassifier(),
    RandomForestClassifier(80),
    AdaBoostClassifier()
    LogisticRegression()]
    GaussianNB(),
    LinearDiscriminantAnalysis()]
    QuadraticDiscriminantAnalysis()]

# Logging for Visual Comparison
log_cols=["Classifier", "Accuracy", "Log Loss"]
log = pd.DataFrame(columns=log_cols)

for clf in classifiers:
    t0 = time.time()
    clf.fit(X_train, y_train)
    name = clf.__class__.__name__  
    print("="*30)
    print(name)
    print('****Results****')
    y_pred = clf.predict(X_test)
    acc = accuracy_score(y_test, y_pred)
    print("Accuracy: {:.4%}".format(acc))
    train_predictions = clf.predict_proba(X_test)
    ll = log_loss(y_test, train_predictions)
    print("Log Loss: {}".format(ll))
    t1 = time.time()
    total = t1-t0
    print("Time=",total/60)
    log_entry = pd.DataFrame([[name, acc*100, ll]], columns=log_cols)
    log = log.append(log_entry)
    df_class_report = pandas_classification_report(np.array(y_test), y_pred)
    df_class_report.to_csv(name+NFile+'.csv',  sep=',')
print("="*30)
