# Supplementary material for: Convolutional neural networks approach for multimodal biometric identification system using the fusion of fingerprint, finger-vein and face images
Source: PeerJ Comput Sci. 2020 Jan 6;6:e248. doi: 10.7717/peerj-cs.248 (PMC7924518; doi:10.7717/peerj-cs.248)
Supplement: Supplemental Information 10 [file peerj-cs-06-248-s010.csv]

	precision	recall	f1-score	support
27	1.0	0.9655172413793104	0.9824561403508771	29.0
28	1.0	1.0	1.0	21.0
29	1.0	1.0	1.0	26.0
30	1.0	0.95	0.9743589743589743	20.0
31	1.0	1.0	1.0	22.0
32	1.0	1.0	1.0	20.0
33	1.0	0.9583333333333334	0.9787234042553191	24.0
34	0.8333333333333334	1.0	0.9090909090909091	20.0
35	0.9583333333333334	0.92	0.9387755102040817	25.0
36	0.8846153846153846	1.0	0.9387755102040816	23.0
37	1.0	1.0	1.0	21.0
38	1.0	0.9565217391304348	0.9777777777777777	23.0
39	1.0	1.0	1.0	25.0
40	0.9583333333333334	1.0	0.9787234042553191	23.0
41	1.0	1.0	1.0	27.0
42	0.95	1.0	0.9743589743589743	19.0
43	1.0	1.0	1.0	30.0
44	1.0	1.0	1.0	20.0
45	1.0	1.0	1.0	28.0
46	1.0	1.0	1.0	29.0
47	0.9736842105263158	1.0	0.9866666666666666	37.0
48	1.0	0.9629629629629629	0.9811320754716981	27.0
49	1.0	0.9473684210526315	0.972972972972973	19.0
50	0.9629629629629629	0.896551724137931	0.9285714285714286	29.0
51	0.8888888888888888	1.0	0.9411764705882353	24.0
52	1.0	1.0	1.0	30.0
53	1.0	0.9	0.9473684210526316	30.0
54	0.9583333333333334	0.92	0.9387755102040817	25.0
55	1.0	1.0	1.0	16.0
56	0.9583333333333334	0.9583333333333334	0.9583333333333334	24.0
57	1.0	1.0	1.0	24.0
58	1.0	0.92	0.9583333333333334	25.0
59	1.0	0.9545454545454546	0.9767441860465117	22.0
60	1.0	0.9393939393939394	0.96875	33.0
61	0.9565217391304348	0.9565217391304348	0.9565217391304348	23.0
62	1.0	1.0	1.0	23.0
63	0.8275862068965517	0.96	0.888888888888889	25.0
64	0.9259259259259259	0.9259259259259259	0.9259259259259259	27.0
65	1.0	1.0	1.0	25.0
66	1.0	1.0	1.0	25.0
67	0.9130434782608695	1.0	0.9545454545454545	21.0
10	1.0	1.0	1.0	19.0
11	0.9259259259259259	1.0	0.9615384615384615	25.0
12	0.9142857142857143	0.9696969696969697	0.9411764705882354	33.0
13	0.9642857142857143	1.0	0.9818181818181818	27.0
14	1.0	1.0	1.0	25.0
15	1.0	1.0	1.0	30.0
16	1.0	1.0	1.0	19.0
17	0.9411764705882353	0.9696969696969697	0.955223880597015	33.0
18	1.0	0.7619047619047619	0.8648648648648648	21.0
19	1.0	1.0	1.0	30.0
20	1.0	0.92	0.9583333333333334	25.0
21	0.994769629629629	1.0	0.9811320754716981	26.0
22	1.0	1.0	1.0	31.0
23	0.9583333333333334	0.9583333333333334	0.9583333333333334	24.0
24	1.0	1.0	1.0	27.0
25	1.0	0.9655172413793104	0.9824561403508771	29.0
26	1.0	0.9642857142857143	0.9818181818181818	28.0
27	1.0	0.9655172413793104	0.9824561403508771	29.0
28	1.0	1.0	1.0	21.0
29	1.0	1.0	1.0	26.0
30	1.0	0.95	0.9743589743589743	20.0
31	1.0	1.0	1.0	22.0
32	1.0	1.0	1.0	20.0
33	1.0	0.9583333333333334	0.9787234042553191	24.0
34	0.8333333333333334	1.0	0.9090909090909091	20.0
35	0.9583333333333334	0.92	0.9387755102040817	25.0
36	0.8846153846153846	1.0	0.9387755102040816	23.0
37	1.0	1.0	1.0	21.0
38	1.0	0.9565217391304348	0.9777777777777777	23.0
39	1.0	1.0	1.0	25.0
40	0.9583333333333334	1.0	0.9787234042553191	23.0
41	1.0	1.0	1.0	27.0
42	0.95	1.0	0.9743589743589743	19.0
43	1.0	1.0	1.0	30.0
44	1.0	1.0	1.0	20.0
45	1.0	1.0	1.0	28.0
46	1.0	1.0	1.0	29.0
47	0.9736842105263158	1.0	0.9866666666666666	37.0
48	1.0	0.9629629629629629	0.9811320754716981	27.0
49	1.0	0.9473684210526315	0.972972972972973	19.0
50	0.9629629629629629	0.896551724137931	0.9285714285714286	29.0
51	0.8888888888888888	1.0	0.9411764705882353	24.0
52	1.0	1.0	1.0	30.0
53	1.0	0.9	0.9473684210526316	30.0
54	0.9583333333333334	0.92	0.9387755102040817	25.0
55	1.0	1.0	1.0	16.0
56	0.9583333333333334	0.9583333333333334	0.9583333333333334	24.0
57	1.0	1.0	1.0	24.0
58	1.0	0.92	0.9583333333333334	25.0
59	1.0	0.9545454545454546	0.9767441860465117	22.0
60	1.0	0.9393939393939394	0.96875	33.0
61	0.9565217391304348	0.9565217391304348	0.9565217391304348	23.0
62	1.0	1.0	1.0	23.0
13	0.9642857142857143	1.0	0.9818181818181818	27.0
14	1.0	1.0	1.0	25.0
15	1.0	1.0	1.0	30.0
16	1.0	1.0	1.0	19.0
17	0.9411764705882353	0.9696969696969697	0.955223880597015	33.0
18	1.0	0.7619047619047619	0.8648648648648648	21.0
19	1.0	1.0	1.0	30.0
20	1.0	0.92	0.9583333333333334	25.0
21	0.9629629629629629	1.0	0.9811320754716981	26.0
59	1.0	0.9545454545454546	0.9767441860465117	22.0
60	1.0	0.9393939393939394	0.96875	33.0
61	0.9565217391304348	0.9565217391304348	0.9565217391304348	23.0
avg / total	0.9755371968213591	0.9737903225806451	0.9737823414091022	1984.0
