# Supplementary material for: Convolutional neural networks approach for multimodal biometric identification system using the fusion of fingerprint, finger-vein and face images
Source: PeerJ Comput Sci. 2020 Jan 6;6:e248. doi: 10.7717/peerj-cs.248 (PMC7924518; doi:10.7717/peerj-cs.248)
Supplement: Supplemental Information 13 [file peerj-cs-06-248-s013.json]

{"class_name": "Sequential", "config": [{"class_name": "Conv2D", "config": {"name": "conv2d_52", "trainable": true, "batch_input_shape": [null, 90, 90, 1], "dtype": "float32", "filters": 64, "kernel_size": [3, 3], "strides": [1, 1], "padding": "valid", "data_format": "channels_last", "dilation_rate": [1, 1], "activation": "linear", "use_bias": true, "kernel_initializer": {"class_name": "VarianceScaling", "config": {"scale": 1.0, "mode": "fan_avg", "distribution": "uniform", "seed": null, "dtype": "float32"}}, "bias_initializer": {"class_name": "Zeros", "config": {"dtype": "float32"}}, "kernel_regularizer": null, "bias_regularizer": null, "activity_regularizer": null, "kernel_constraint": null, "bias_constraint": null}}, {"class_name": "Activation", "config": {"name": "activation_69", "trainable": true, "dtype": "float32", "activation": "relu"}}, {"class_name": "MaxPooling2D", "config": {"name": "max_pooling2d_52", "trainable": true, "dtype": "float32", "pool_size": [2, 2], "padding": "valid", "strides": [2, 2], "data_format": "channels_last"}}, {"class_name": "Conv2D", "config": {"name": "conv2d_53", "trainable": true, "dtype": "float32", "filters": 128, "kernel_size": [3, 3], "strides": [1, 1], "padding": "valid", "data_format": "channels_last", "dilation_rate": [1, 1], "activation": "linear", "use_bias": true, "kernel_initializer": {"class_name": "VarianceScaling", "config": {"scale": 1.0, "mode": "fan_avg", "distribution": "uniform", "seed": null, "dtype": "float32"}}, "bias_initializer": {"class_name": "Zeros", "config": {"dtype": "float32"}}, "kernel_regularizer": null, "bias_regularizer": null, "activity_regularizer": null, "kernel_constraint": null, "bias_constraint": null}}, {"class_name": "Activation", "config": {"name": "activation_70", "trainable": true, "dtype": "float32", "activation": "relu"}}, {"class_name": "MaxPooling2D", "config": {"name": "max_pooling2d_53", "trainable": true, "dtype": "float32", "pool_size": [2, 2], "padding": "valid", "strides": [2, 2], "data_format": "channels_last"}}, {"class_name": "Conv2D", "config": {"name": "conv2d_54", "trainable": true, "dtype": "float32", "filters": 256, "kernel_size": [3, 3], "strides": [1, 1], "padding": "valid", "data_format": "channels_last", "dilation_rate": [1, 1], "activation": "linear", "use_bias": true, "kernel_initializer": {"class_name": "VarianceScaling", "config": {"scale": 1.0, "mode": "fan_avg", "distribution": "uniform", "seed": null, "dtype": "float32"}}, "bias_initializer": {"class_name": "Zeros", "config": {"dtype": "float32"}}, "kernel_regularizer": null, "bias_regularizer": null, "activity_regularizer": null, "kernel_constraint": null, "bias_constraint": null}}, {"class_name": "Dropout", "config": {"name": "dropout_9", "trainable": true, "dtype": "float32", "rate": 0.3, "noise_shape": null, "seed": null}}, {"class_name": "Activation", "config": {"name": "activation_71", "trainable": true, "dtype": "float32", "activation": "relu"}}, {"class_name": "MaxPooling2D", "config": {"name": "max_pooling2d_54", "trainable": true, "dtype": "float32", "pool_size": [2, 2], "padding": "valid", "strides": [2, 2], "data_format": "channels_last"}}, {"class_name": "Flatten", "config": {"name": "flatten_18", "trainable": true, "dtype": "float32"}}, {"class_name": "Dense", "config": {"name": "dense_18", "trainable": true, "dtype": "float32", "units": 80, "activation": "linear", "use_bias": true, "kernel_initializer": {"class_name": "VarianceScaling", "config": {"scale": 1.0, "mode": "fan_avg", "distribution": "uniform", "seed": null, "dtype": "float32"}}, "bias_initializer": {"class_name": "Zeros", "config": {"dtype": "float32"}}, "kernel_regularizer": null, "bias_regularizer": null, "activity_regularizer": null, "kernel_constraint": null, "bias_constraint": null}}, {"class_name": "Activation", "config": {"name": "activation_72", "trainable": true, "dtype": "float32", "activation": "softmax"}}], "keras_version": "2.1.3-tf", "backend": "tensorflow"}
